# Supplementary material for: Natural Variation in OASC Gene for Mitochondrial O-Acetylserine Thiollyase Affects Sulfate Levels in Arabidopsis
Source: Plants (Basel). 2022 Dec 21;12(1):35. doi: 10.3390/plants12010035 (PMC9824738; doi:10.3390/plants12010035)
Supplement: Supplementary file 1 [file plants-12-00035-s001.zip]

Archive with 1 entries (1 files):
- plants-2123055-supplementary.pdf
